# Supplementary material for: Mycelium-Doped Straw Biochars for Antibiotic Control
Source: Int J Mol Sci. 2024 Oct 23;25(21):11387. doi: 10.3390/ijms252111387 (PMC11546586; doi:10.3390/ijms252111387)
Supplement: Supplementary file 1 [file ijms-25-11387-s001.zip]

Archive with 1 entries (1 files):
- ijms-3260125-supplementary.pdf
